# Supplementary material for: Identification and Validation of a Novel Prognosis Prediction Model in Adrenocortical Carcinoma by Integrative Bioinformatics Analysis, Statistics, and Machine Learning
Source: Front Cell Dev Biol. 2021 Jun 7;9:671359. doi: 10.3389/fcell.2021.671359 (PMC8215582; doi:10.3389/fcell.2021.671359)
Supplement: Supplementary Table 1 — Clinical characteristics of patients with ACC in each study. [file Data_Sheet_1.xlsx]

## Sheet: Table S1
Table S1: Basic information of the four datasets included in this study.
Accession number /Source	References	Platform	Number of patients	Gender	Age (median, IQR)	Stage	Grade	Survival data	Number of survivors	Number of deaths	Drug treatment
GEO: GSE19750	PMID: 24238056 PMID: 26963385	Affymetrix Human Genome U133 Plus 2.0 Array (GPL570)	44	Female:26 Male:17	52.5 (41,58.5)	I:2; II:9; III:3; IV:9	I:7; II:9; III:4; IV:8	OS	4	18	vorinostat
GEO: GSE76019	PMID: 27307598 PMID: 32147670	Affymetrix HT HG-U133+ PM Array Plate (GPL13158)	34	Female:22 Male:12	3.3 (1.5,8.9)	I:10; II:7; III:10; IV:7	NA	EFS	26	8	COG ARAR0332
GEO: GSE76021	PMID: 27307598 PMID: 32147670	Affymetrix Human Genome U133A Array (GPL96)	29	Female:23 Male:6	3.0 (1.6,7.2)	I:12; II:5; III:10; IV:2	NA	EFS	20	9	Not uniformly treated
TCGA: ACC	https:// gdc-portal.nci.nih.gov/	Illumina RNAseq	79	Female:48 Male:31	50 (35, 60)	I:9; II:37; III:16; IV:15	NA	OS	54	25	NA
ACC: adrenocortical carcinoma; IQR: interquartile range; NA: not available.

## Sheet: Table S2
Table S2: Clinical characteristics of patients with ACC (TCGA data).
Characteristics	Training dataset	Internal validation dataset	P value	Entire TCGA dataset
Number of patients	52	27		79
Age(median, IQR)	48.5(31, 58)	52(36, 62)	0.87	50(35, 60)
≥ 65	7	4		11
< 65	45	23		68
Gender			0.66
Male	19	12		31
Female	33	15		48
Stage			0.051
I	5	4		9
II	23	14		37
III	9	7		16
IV	14	1		15
NA	1	1		2
Status			0.816
survivors	36	18		54
deaths	16	9		25
ACC: adrenocortical carcinoma; IQR: interquartile range; NA: not available.

## Sheet: Table S3
Table S3: GO biological processes of genes in blue module.
ID	Description	GeneRatio	BgRatio	pvalue	p.adjust	qvalue	Count
GO:0007059	chromosome segregation	53/461	0.0202798	4.7e-25	2.01e-21	1.66e-21	53
GO:0098813	nuclear chromosome segregation	49/461	0.0173908	1.04e-24	2.23e-21	1.84e-21	49
GO:0048285	organelle fission	58/461	0.025888	7.43e-24	9.47e-21	7.81e-21	58
GO:0000280	nuclear division	55/461	0.0232822	8.86e-24	9.47e-21	7.81e-21	55
GO:0140014	mitotic nuclear division	45/461	0.0152382	1.26e-23	1.08e-20	8.89e-21	45
GO:0000070	mitotic sister chromatid segregation	35/461	0.00861043	2.11e-23	1.5e-20	1.24e-20	35
GO:0000819	sister chromatid segregation	42/461	0.0135388	5.69e-23	3.47e-20	2.87e-20	42
GO:0051983	regulation of chromosome segregation	24/461	0.00566476	7.14e-17	3.82e-14	3.15e-14	24
GO:1902850	microtubule cytoskeleton organization involved in mitosis	26/461	0.00747748	6.46e-16	3.07e-13	2.53e-13	26
GO:0007052	mitotic spindle organization	23/461	0.00640118	1.49e-14	6.38e-12	5.27e-12	23
GO:0007051	spindle organization	28/461	0.0103665	4.15e-14	1.61e-11	1.33e-11	28
GO:0051783	regulation of nuclear division	28/461	0.0104232	4.78e-14	1.7e-11	1.41e-11	28
GO:0007088	regulation of mitotic nuclear division	26/461	0.00912026	9.29e-14	3.05e-11	2.52e-11	26
GO:0090068	positive regulation of cell cycle process	33/461	0.0156914	3.34e-13	1.02e-10	8.41e-11	33
GO:0045787	positive regulation of cell cycle	38/461	0.0213561	1.03e-12	2.94e-10	2.43e-10	38
GO:1901987	regulation of cell cycle phase transition	41/461	0.025718	4.6e-12	1.22e-09	1.01e-09	41
GO:0010965	regulation of mitotic sister chromatid separation	15/461	0.00305897	4.86e-12	1.22e-09	1.01e-09	15
GO:1901990	regulation of mitotic cell cycle phase transition	39/461	0.0237353	6.21e-12	1.47e-09	1.22e-09	39
GO:0033047	regulation of mitotic sister chromatid segregation	16/461	0.00368209	7.23e-12	1.63e-09	1.34e-09	16
GO:0033045	regulation of sister chromatid segregation	17/461	0.00430522	8.45e-12	1.77e-09	1.46e-09	17
GO:0051306	mitotic sister chromatid separation	15/461	0.00317227	8.71e-12	1.77e-09	1.46e-09	15
GO:1905818	regulation of chromosome separation	15/461	0.00328556	1.52e-11	2.95e-09	2.44e-09	15
GO:0007091	metaphase/anaphase transition of mitotic cell cycle	14/461	0.00288903	3.02e-11	5.6e-09	4.62e-09	14
GO:0044784	metaphase/anaphase transition of cell cycle	14/461	0.00294567	4.03e-11	7.1e-09	5.86e-09	14
GO:0007062	sister chromatid cohesion	21/461	0.00759078	4.15e-11	7.1e-09	5.86e-09	21
GO:0010948	negative regulation of cell cycle process	34/461	0.0198267	4.66e-11	7.66e-09	6.32e-09	34
GO:0045930	negative regulation of mitotic cell cycle	32/461	0.0180706	7.69e-11	1.22e-08	1.01e-08	32
GO:0051310	metaphase plate congression	14/461	0.00322891	1.56e-10	2.37e-08	1.96e-08	14
GO:0030071	regulation of mitotic metaphase/anaphase transition	13/461	0.00271908	1.86e-10	2.75e-08	2.27e-08	13
GO:0051304	chromosome separation	16/461	0.00453181	2.1e-10	2.99e-08	2.47e-08	16
GO:0000075	cell cycle checkpoint	26/461	0.0127457	2.25e-10	3.1e-08	2.56e-08	26
GO:1902099	regulation of metaphase/anaphase transition of cell cycle	13/461	0.00277573	2.48e-10	3.25e-08	2.68e-08	13
GO:0033046	negative regulation of sister chromatid segregation	12/461	0.0022659	2.51e-10	3.25e-08	2.68e-08	12
GO:0051985	negative regulation of chromosome segregation	12/461	0.00232255	3.47e-10	4.36e-08	3.6e-08	12
GO:0008608	attachment of spindle microtubules to kinetochore	11/461	0.00186937	3.94e-10	4.82e-08	3.97e-08	11
GO:0051303	establishment of chromosome localization	15/461	0.00436186	1.14e-09	1.34e-07	1.11e-07	15
GO:0051383	kinetochore organization	9/461	0.0011896	1.16e-09	1.34e-07	1.11e-07	9
GO:0050000	chromosome localization	15/461	0.00441851	1.38e-09	1.56e-07	1.28e-07	15
GO:0033048	negative regulation of mitotic sister chromatid segregation	11/461	0.00215261	2.18e-09	2.39e-07	1.97e-07	11
GO:0051784	negative regulation of nuclear division	13/461	0.00328556	2.4e-09	2.51e-07	2.07e-07	13
GO:0007093	mitotic cell cycle checkpoint	21/461	0.0094035	2.41e-09	2.51e-07	2.07e-07	21
GO:0045839	negative regulation of mitotic nuclear division	12/461	0.00271908	2.59e-09	2.64e-07	2.18e-07	12
GO:0044843	cell cycle G1/S phase transition	28/461	0.016711	4.2e-09	4.18e-07	3.45e-07	28
GO:1903046	meiotic cell cycle process	22/461	0.0107064	4.86e-09	4.72e-07	3.9e-07	22
GO:0140013	meiotic nuclear division	21/461	0.00985668	5.68e-09	5.4e-07	4.45e-07	21
GO:0051321	meiotic cell cycle	25/461	0.0139353	7.29e-09	6.77e-07	5.59e-07	25
GO:0031577	spindle checkpoint	10/461	0.00192602	1e-08	9.1e-07	7.51e-07	10
GO:0007080	mitotic metaphase plate congression	11/461	0.00249249	1.21e-08	1.07e-06	8.86e-07	11
GO:2000816	negative regulation of mitotic sister chromatid separation	10/461	0.00198267	1.37e-08	1.19e-06	9.85e-07	10
GO:1901988	negative regulation of cell cycle phase transition	25/461	0.0145018	1.63e-08	1.4e-06	1.15e-06	25
GO:0000082	G1/S transition of mitotic cell cycle	26/461	0.0156347	1.77e-08	1.49e-06	1.23e-06	26
GO:1905819	negative regulation of chromosome separation	10/461	0.00203931	1.85e-08	1.52e-06	1.26e-06	10
GO:1901989	positive regulation of cell cycle phase transition	14/461	0.00492834	5.35e-08	4.31e-06	3.56e-06	14
GO:0045931	positive regulation of mitotic cell cycle	18/461	0.00838384	6.23e-08	4.71e-06	3.88e-06	18
GO:0007094	mitotic spindle assembly checkpoint	9/461	0.00175608	6.32e-08	4.71e-06	3.88e-06	9
GO:0071173	spindle assembly checkpoint	9/461	0.00175608	6.32e-08	4.71e-06	3.88e-06	9
GO:0071174	mitotic spindle checkpoint	9/461	0.00175608	6.32e-08	4.71e-06	3.88e-06	9
GO:1901991	negative regulation of mitotic cell cycle phase transition	23/461	0.0133688	6.39e-08	4.71e-06	3.88e-06	23
GO:0045132	meiotic chromosome segregation	14/461	0.00509828	8.32e-08	6.02e-06	4.97e-06	14
GO:0045841	negative regulation of mitotic metaphase/anaphase transition	9/461	0.00181272	8.59e-08	6.12e-06	5.05e-06	9
GO:0031100	animal organ regeneration	13/461	0.00436186	8.91e-08	6.24e-06	5.15e-06	13
GO:0035690	cellular response to drug	28/461	0.0192602	9.05e-08	6.24e-06	5.15e-06	28
GO:0031099	regeneration	20/461	0.0105365	9.29e-08	6.31e-06	5.2e-06	20
GO:1902100	negative regulation of metaphase/anaphase transition of cell cycle	9/461	0.00186937	1.15e-07	7.71e-06	6.36e-06	9
GO:0009615	response to virus	26/461	0.0175608	1.84e-07	1.21e-05	9.96e-06	26
GO:0033044	regulation of chromosome organization	26/461	0.0176174	1.96e-07	1.27e-05	1.05e-05	26
GO:0071103	DNA conformation change	25/461	0.0165411	2.14e-07	1.37e-05	1.13e-05	25
GO:1901992	positive regulation of mitotic cell cycle phase transition	12/461	0.00413527	3.79e-07	2.38e-05	1.96e-05	12
GO:0051225	spindle assembly	15/461	0.00691101	6.81e-07	4.22e-05	3.48e-05	15
GO:0034502	protein localization to chromosome	12/461	0.00441851	7.95e-07	4.85e-05	4e-05	12
GO:0071459	protein localization to chromosome, centromeric region	7/461	0.00124625	9.61e-07	5.78e-05	4.77e-05	7
GO:0070192	chromosome organization involved in meiotic cell cycle	11/461	0.00385204	1.37e-06	8.13e-05	6.71e-05	11
GO:0051607	defense response to virus	20/461	0.0126891	1.85e-06	0.000108	8.93e-05	20
GO:0051382	kinetochore assembly	6/461	0.000906362	1.97e-06	0.000114	9.38e-05	6
GO:0051101	regulation of DNA binding	14/461	0.00657112	2.01e-06	0.000114	9.44e-05	14
GO:0031570	DNA integrity checkpoint	17/461	0.00957344	2.18e-06	0.000122	0.000101	17
GO:0006323	DNA packaging	19/461	0.0117827	2.38e-06	0.000132	0.000109	19
GO:2000677	regulation of transcription regulatory region DNA binding	9/461	0.00271908	3.55e-06	0.000194	0.00016	9
GO:0051302	regulation of cell division	16/461	0.00889367	3.65e-06	0.000197	0.000163	16
GO:0034501	protein localization to kinetochore	6/461	0.00101966	4.36e-06	0.000233	0.000192	6
GO:0051052	regulation of DNA metabolic process	27/461	0.0226024	6.8e-06	0.000359	0.000296	27
GO:0007163	establishment or maintenance of cell polarity	18/461	0.0115561	7.12e-06	0.000371	0.000306	18
GO:0044839	cell cycle G2/M phase transition	21/461	0.0151249	7.64e-06	0.000393	0.000325	21
GO:0000022	mitotic spindle elongation	5/461	0.000679771	8.09e-06	0.000407	0.000336	5
GO:0051988	regulation of attachment of spindle microtubules to kinetochore	5/461	0.000679771	8.09e-06	0.000407	0.000336	5
GO:0034508	centromere complex assembly	9/461	0.00300232	8.35e-06	0.000415	0.000342	9
GO:0003215	cardiac right ventricle morphogenesis	6/461	0.00113295	8.72e-06	0.000425	0.000351	6
GO:0090307	mitotic spindle assembly	10/461	0.00379539	8.76e-06	0.000425	0.000351	10
GO:0010569	regulation of double-strand break repair via homologous recombination	7/461	0.00169943	9.57e-06	0.00046	0.000379	7
GO:0030198	extracellular matrix organization	24/461	0.0193168	1.15e-05	0.000547	0.000451	24
GO:0007127	meiosis I	13/461	0.00662777	1.16e-05	0.000547	0.000451	13
GO:0000212	meiotic spindle organization	5/461	0.000736419	1.29e-05	0.000585	0.000483	5
GO:0051231	spindle elongation	5/461	0.000736419	1.29e-05	0.000585	0.000483	5
GO:0051315	attachment of mitotic spindle microtubules to kinetochore	5/461	0.000736419	1.29e-05	0.000585	0.000483	5
GO:1902806	regulation of cell cycle G1/S phase transition	17/461	0.010933	1.3e-05	0.000587	0.000484	17
GO:0061982	meiosis I cell cycle process	13/461	0.00674106	1.4e-05	0.000623	0.000515	13
GO:2000045	regulation of G1/S transition of mitotic cell cycle	16/461	0.00991333	1.47e-05	0.000646	0.000533	16
GO:2000779	regulation of double-strand break repair	9/461	0.00328556	1.79e-05	0.000779	0.000643	9
GO:2000105	positive regulation of DNA-dependent DNA replication	5/461	0.000793066	1.96e-05	0.000831	0.000686	5
GO:0060337	type I interferon signaling pathway	11/461	0.00504164	2e-05	0.000831	0.000686	11
GO:0071357	cellular response to type I interferon	11/461	0.00504164	2e-05	0.000831	0.000686	11
GO:0051054	positive regulation of DNA metabolic process	18/461	0.0124625	2e-05	0.000831	0.000686	18
GO:2001251	negative regulation of chromosome organization	13/461	0.00696765	2e-05	0.000831	0.000686	13
GO:0051656	establishment of organelle localization	28/461	0.0254914	2.17e-05	0.000892	0.000736	28
GO:0030261	chromosome condensation	7/461	0.00192602	2.31e-05	0.000941	0.000776	7
GO:0010165	response to X-ray	7/461	0.00198267	2.82e-05	0.001139	0.00094	7
GO:2001020	regulation of response to DNA damage stimulus	16/461	0.0105365	3.12e-05	0.001247	0.001029	16
GO:0000086	G2/M transition of mitotic cell cycle	19/461	0.0141619	3.32e-05	0.001313	0.001083	19
GO:0034340	response to type I interferon	11/461	0.00532487	3.36e-05	0.001316	0.001086	11
GO:1903901	negative regulation of viral life cycle	10/461	0.00447516	3.85e-05	0.001495	0.001234	10
GO:0016572	histone phosphorylation	7/461	0.00209596	4.13e-05	0.001591	0.001313	7
GO:0031145	anaphase-promoting complex-dependent catabolic process	10/461	0.00453181	4.3e-05	0.001639	0.001353	10
GO:0043062	extracellular structure organization	25/461	0.0223758	4.53e-05	0.001712	0.001413	25
GO:0000910	cytokinesis	15/461	0.00974339	4.69e-05	0.001758	0.001451	15
GO:0061640	cytoskeleton-dependent cytokinesis	10/461	0.00458846	4.79e-05	0.00178	0.001469	10
GO:0051098	regulation of binding	23/461	0.01977	4.91e-05	0.001809	0.001493	23
GO:0032465	regulation of cytokinesis	10/461	0.0046451	5.33e-05	0.001947	0.001606	10
GO:1902749	regulation of cell cycle G2/M phase transition	17/461	0.0122359	5.53e-05	0.002002	0.001652	17
GO:0051782	negative regulation of cell division	5/461	0.000963009	5.67e-05	0.002037	0.001681	5
GO:0000281	mitotic cytokinesis	9/461	0.00379539	5.83e-05	0.002059	0.001699	9
GO:0071479	cellular response to ionizing radiation	9/461	0.00379539	5.83e-05	0.002059	0.001699	9
GO:0010639	negative regulation of organelle organization	23/461	0.0200532	6.1e-05	0.002138	0.001765	23
GO:0008584	male gonad development	13/461	0.00776072	6.27e-05	0.002178	0.001797	13
GO:0006336	DNA replication-independent nucleosome assembly	8/461	0.00300232	6.43e-05	0.002217	0.001829	8
GO:0046546	development of primary male sexual characteristics	13/461	0.00781737	6.76e-05	0.00231	0.001907	13
GO:0048732	gland development	26/461	0.0243585	6.85e-05	0.002323	0.001917	26
GO:0006302	double-strand break repair	17/461	0.0124625	6.95e-05	0.002336	0.001928	17
GO:0051653	spindle localization	7/461	0.0022659	6.99e-05	0.002336	0.001928	7
GO:0003229	ventricular cardiac muscle tissue development	8/461	0.00305897	7.38e-05	0.002426	0.002002	8
GO:0034724	DNA replication-independent nucleosome organization	8/461	0.00305897	7.38e-05	0.002426	0.002002	8
GO:0000077	DNA damage checkpoint	14/461	0.00900697	7.51e-05	0.002451	0.002023	14
GO:0046661	male sex differentiation	14/461	0.00906362	8.04e-05	0.002604	0.002149	14
GO:0045071	negative regulation of viral genome replication	8/461	0.00311562	8.44e-05	0.002712	0.002238	8
GO:0051256	mitotic spindle midzone assembly	4/461	0.000566476	8.51e-05	0.002713	0.002239	4
GO:0000083	regulation of transcription involved in G1/S transition of mitotic cell cycle	6/461	0.00164278	8.75e-05	0.00277	0.002286	6
GO:0007411	axon guidance	18/461	0.0140486	9.62e-05	0.003003	0.002478	18
GO:0045740	positive regulation of DNA replication	8/461	0.00317227	9.63e-05	0.003003	0.002478	8
GO:0071158	positive regulation of cell cycle arrest	10/461	0.00498499	9.78e-05	0.003029	0.0025	10
GO:0072331	signal transduction by p53 class mediator	19/461	0.0154081	0.000103	0.00317	0.002617	19
GO:0007050	cell cycle arrest	18/461	0.0141619	0.000107	0.003229	0.002665	18
GO:0097485	neuron projection guidance	18/461	0.0141619	0.000107	0.003229	0.002665	18
GO:0006260	DNA replication	20/461	0.0167677	0.000108	0.00324	0.002674	20
GO:0003208	cardiac ventricle morphogenesis	9/461	0.00413527	0.000115	0.003446	0.002844	9
GO:0071897	DNA biosynthetic process	16/461	0.0118393	0.000126	0.003733	0.003081	16
GO:0035455	response to interferon-alpha	5/461	0.00113295	0.000133	0.003926	0.00324	5
GO:0031055	chromatin remodeling at centromere	7/461	0.00254914	0.000152	0.004454	0.003676	7
GO:1904029	regulation of cyclin-dependent protein kinase activity	10/461	0.00526823	0.000156	0.004534	0.003742	10
GO:0045143	homologous chromosome segregation	8/461	0.00339886	0.000158	0.004571	0.003772	8
GO:0014706	striated muscle tissue development	23/461	0.0214694	0.000169	0.004846	0.003999	23
GO:0044774	mitotic DNA integrity checkpoint	11/461	0.00640118	0.000181	0.005133	0.004236	11
GO:0071156	regulation of cell cycle arrest	11/461	0.00640118	0.000181	0.005133	0.004236	11
GO:0006310	DNA recombination	18/461	0.014785	0.000183	0.005139	0.004241	18
GO:0048525	negative regulation of viral process	10/461	0.00538152	0.000186	0.005201	0.004293	10
GO:0035404	histone-serine phosphorylation	4/461	0.000679771	0.000192	0.005255	0.004337	4
GO:0051255	spindle midzone assembly	4/461	0.000679771	0.000192	0.005255	0.004337	4
GO:0072401	signal transduction involved in DNA integrity checkpoint	9/461	0.00441851	0.000193	0.005255	0.004337	9
GO:0072422	signal transduction involved in DNA damage checkpoint	9/461	0.00441851	0.000193	0.005255	0.004337	9
GO:0042770	signal transduction in response to DNA damage	12/461	0.00759078	0.000207	0.005588	0.004611	12
GO:0072395	signal transduction involved in cell cycle checkpoint	9/461	0.00447516	0.000213	0.005723	0.004724	9
GO:0051785	positive regulation of nuclear division	8/461	0.0035688	0.000224	0.005978	0.004933	8
GO:2000134	negative regulation of G1/S transition of mitotic cell cycle	11/461	0.00657112	0.000229	0.00607	0.00501	11
GO:0048738	cardiac muscle tissue development	16/461	0.0125191	0.000239	0.0063	0.005199	16
GO:0051293	establishment of spindle localization	6/461	0.00198267	0.000262	0.006851	0.005654	6
GO:0044380	protein localization to cytoskeleton	7/461	0.00277573	0.000263	0.006851	0.005654	7
GO:0051100	negative regulation of binding	13/461	0.00895032	0.000264	0.006851	0.005654	13
GO:2000679	positive regulation of transcription regulatory region DNA binding	5/461	0.00130289	0.000271	0.006965	0.005748	5
GO:0071481	cellular response to X-ray	4/461	0.000736419	0.000272	0.006965	0.005748	4
GO:0006282	regulation of DNA repair	10/461	0.00566476	0.000284	0.007228	0.005966	10
GO:2000241	regulation of reproductive process	12/461	0.00793066	0.00031	0.007852	0.006481	12
GO:0060537	muscle tissue development	23/461	0.0224324	0.000317	0.007982	0.006587	23
GO:0040001	establishment of mitotic spindle localization	5/461	0.00135954	0.000335	0.008372	0.00691	5
GO:2000106	regulation of leukocyte apoptotic process	9/461	0.0047584	0.00034	0.008438	0.006964	9
GO:0065004	protein-DNA complex assembly	17/461	0.0142752	0.000354	0.008753	0.007224	17
GO:0034103	regulation of tissue remodeling	9/461	0.00481505	0.000371	0.008994	0.007423	9
GO:0090266	regulation of mitotic cell cycle spindle assembly checkpoint	4/461	0.000793066	0.000373	0.008994	0.007423	4
GO:0097329	response to antimetabolite	4/461	0.000793066	0.000373	0.008994	0.007423	4
GO:1903504	regulation of mitotic spindle checkpoint	4/461	0.000793066	0.000373	0.008994	0.007423	4
GO:0001764	neuron migration	12/461	0.00810061	0.000377	0.008994	0.007423	12
GO:0031497	chromatin assembly	13/461	0.00929021	0.00038	0.008994	0.007423	13
GO:0030010	establishment of cell polarity	11/461	0.00696765	0.000381	0.008994	0.007423	11
GO:1902807	negative regulation of cell cycle G1/S phase transition	11/461	0.00696765	0.000381	0.008994	0.007423	11
GO:0045840	positive regulation of mitotic nuclear division	7/461	0.00294567	0.000383	0.009002	0.00743	7
GO:1901655	cellular response to ketone	9/461	0.00487169	0.000405	0.009463	0.007809	9
GO:0007431	salivary gland development	6/461	0.00215261	0.000417	0.009685	0.007993	6
GO:0048588	developmental cell growth	15/461	0.0119526	0.000449	0.010384	0.00857	15
GO:0000079	regulation of cyclin-dependent protein serine/threonine kinase activity	9/461	0.00498499	0.000481	0.010958	0.009044	9
GO:0045069	regulation of viral genome replication	9/461	0.00498499	0.000481	0.010958	0.009044	9
GO:0031572	G2 DNA damage checkpoint	6/461	0.00220926	0.000482	0.010958	0.009044	6
GO:0044773	mitotic DNA damage checkpoint	10/461	0.00606129	0.000491	0.011037	0.009109	10
GO:0000732	strand displacement	5/461	0.00147284	0.000497	0.011037	0.009109	5
GO:1902751	positive regulation of cell cycle G2/M phase transition	5/461	0.00147284	0.000497	0.011037	0.009109	5
GO:0070365	hepatocyte differentiation	4/461	0.000849714	0.000498	0.011037	0.009109	4
GO:0090231	regulation of spindle checkpoint	4/461	0.000849714	0.000498	0.011037	0.009109	4
GO:0070507	regulation of microtubule cytoskeleton organization	13/461	0.00957344	0.000507	0.011167	0.009216	13
GO:0043388	positive regulation of DNA binding	7/461	0.00311562	0.000544	0.011916	0.009835	7
GO:0001709	cell fate determination	6/461	0.0022659	0.000555	0.012035	0.009933	6
GO:0070317	negative regulation of G0 to G1 transition	6/461	0.0022659	0.000555	0.012035	0.009933	6

## Sheet: Table S4
Table S4: Survival analysis of hub genes in co-expression network.
	TCGA-ACC OS	TCGA-ACC DFS
ANLN	8.3e-05	0.0033
ARHGAP11B	5.2e-05	0.0046
ARHGEF39	6.1e-07	6.1e-06
ASF1B	4e-06	0.00018
ASPM	4.3e-08	5.5e-07
AURKA	0.00018	0.0022
BIRC5	6.5e-06	0.00054
BUB1	2.6e-06	7.9e-06
BUB1B	1.4e-05	0.0016
CASC5	0.00011	0.00091
CCL14	0.052	0.055
CCNA2	3e-06	0.0057
CCNB1	0.0001	0.0095
CCNB2	9.3e-06	2.8e-05
CDC20	2.9e-06	0.0002
CDC25C	1.4e-05	0.0032
CDC45	3.5e-06	0.0004
CDC7	0.0018	0.0031
CDCA2	5.7e-05	0.00015
CDCA3	7e-07	0.00012
CDCA5	2.5e-06	6.6e-05
CDCA7	1.5e-06	8.2e-06
CDCA8	3.9e-07	3.4e-06
CDK1	7e-08	0.00019
CDKN3	2.3e-06	0.0012
CDT1	2.2e-05	1.9e-06
CENPA	8.4e-07	8.1e-05
CENPE	0.00034	0.0012
CENPF	0.00024	0.0017
CENPW	7.8e-07	0.0013
CEP55	5.2e-07	1.3e-05
CHEK1	0.0011	0.00053
CHST15	0.48	0.025
CKAP2L	4.4e-05	7.9e-05
CMAHP	0.055	0.0041
DDIAS	4.6e-05	0.0017
DEPDC1	8e-06	0.0013
DIAPH3	3.8e-05	0.00074
DLEU2	0.0039	0.0041
DLGAP5	1.6e-06	0.00026
DNASE1L3	0.06	0.0093
DTL	4.8e-05	0.00033
ECT2	1e-05	1.4e-05
ESPL1	1.7e-06	0.001
EXO1	4.2e-06	0.00011
FAM83D	0.00031	0.0019
FBXO5	0.00082	0.014
FOXM1	0.00011	0.00091
GIMAP1-GIMAP5	0.27	0.78
GIMAP7	0.36	0.026
GIMAP8	0.25	0.079
GTSE1	9.7e-07	3.5e-06
HELLS	1.3e-07	3.2e-06
HJURP	3.2e-06	0.00012
IQGAP3	1.9e-07	4e-05
KIAA0101	3.5e-06	0.0019
KIF11	3.3e-08	2.8e-06
KIF14	6.2e-06	1.6e-05
KIF15	2.8e-05	0.00012
KIF18B	3.7e-07	0.00019
KIF20A	1.1e-05	0.004
KIF23	4.5e-06	0.00015
KIF2C	7.9e-07	4.4e-06
KIF4A	1.5e-06	0.0016
KIFC1	1.9e-05	0.00059
LMNB1	4e-05	1.4e-05
MAD2L1	0.00038	0.0046
MCM10	1.1e-07	0.00053
MELK	4.3e-06	0.00023
MKI67	3.6e-08	0.00048
MTFR2	7.5e-06	0.00033
NCAPG	2e-05	0.00025
NCAPH	1.1e-05	0.0016
NDC80	8.8e-05	0.00044
NEK2	5.6e-05	0.0015
NUF2	4.6e-07	3.6e-05
PARPBP	0.00073	0.012
PBK	7.5e-05	0.0077
PHGDH	0.0028	0.0051
POLQ	1e-06	0.00029
PRC1	1e-08	9.8e-05
PRR11	3.9e-05	0.0002
PSRC1	4.1e-05	0.00011
PTPRB	0.43	0.52
PTTG1	1.8e-05	0.0024
RACGAP1	7.3e-06	7.6e-06

## Sheet: Table S5
Table S5: The corresponding regression coefficients of each gene in models constructed by the Ridge, ELASTIC-NET, and LASSO methods.
Gene symbol	Ridge	ELASTIC-NET									LASSO
	α = 0	α= 0.1	α= 0.2	α= 0.3	α= 0.4	α= 0.5	α= 0.6	α= 0.7	α= 0.8	α= 0.9	α = 1
ANLN	-0.024	.	.	.	.	.	.	.	.	.	.
ARHGEF39	-0.028	.	.	.	.	.	.	.	.	.	.
ASF1B	-0.058	-0.032	.	.	.	.	.	.	.	.	.
ASPM	0.106	0.219	0.268	0.284	0.27	0.181	0.203	0.239	0.19	0.205	0.122
AURKA	-0.078	-0.115	-0.14	-0.068	.	.	-0.104	.	.	.	.
BIRC5	0.064	0.051	0.03	.	.	.	.	.	.	.	.
BUB1	0.012	.	.	.	.	.	.	.	.	.	.
BUB1B	0.038	.	.	.	.	.	.	.	.	.	.
CASC5	0.002	.	.	.	.	.	.	.	.	.	.
CCNA2	-0.008	.	.	.	.	.	.	.	.	.	.
CCNB1	-0.09	-0.121	-0.101	-0.026	.	.	.	.	.	.	.
CCNB2	0.082	0.163	0.22	0.163	0.061	.	0.352	0.164	0.194	.	0.048
CDC20	0.105	0.18	0.205	0.122	.	.	0.16	0.037	0.025	.	.
CDC25C	-0.047	.	.	.	.	.	.	.	.	.	.
CDC45	0.042	.	.	.	.	.	.	.	.	.	.
CDC7	-0.056	-0.06	-0.04	.	.	.	.	.	.	.	.
CDCA2	0.007	.	.	.	.	.	.	.	.	.	.
CDCA3	0.004	.	.	.	.	.	.	.	.	.	.
CDCA5	0.05	.	.	.	.	.	.	.	.	.	.
CDCA7	0.03	0.007	.	.	.	.	.	.	.	.	.
CDCA8	0.006	.	.	.	.	.	.	.	.	.	.
CDK1	0.055	.	.	.	.	.	.	.	.	.	.
CDKN3	-0.039	.	.	.	.	.	.	.	.	.	.
CDT1	-0.008	.	.	.	.	.	.	.	.	.	.
CENPA	0.087	0.123	0.142	0.089	.	.	0.075	.	.	.	.
CENPE	-0.084	-0.092	-0.039	-0.035	-0.042	.	.	.	.	.	.
CENPF	0.065	.	.	.	.	.	.	.	.	.	.
CENPW	-0.058	-0.089	-0.097	-0.048	.	.	.	.	.	.	.
CEP55	0.07	.	.	.	.	.	.	.	.	.	.
CHEK1	-0.062	-0.079	-0.072	-0.029	.	.	.	.	.	.	.
CKAP2L	0.079	0.056	.	.	.	.	.	.	.	.	.
DDIAS	0.002	.	.	.	.	.	.	.	.	.	.
DEPDC1	0.06	.	.	.	.	.	.	.	.	.	.
DIAPH3	0.002	.	.	.	.	.	.	.	.	.	.
DLGAP5	0.036	.	.	.	.	.	.	.	.	.	.
DTL	0.018	.	.	.	.	.	.	.	.	.	.
ECT2	-0.035	-0.001	.	.	.	.	.	.	.	.	.
ESPL1	-0.001	.	.	.	.	.	.	.	.	.	.
EXO1	0.115	0.278	0.427	0.267	.	.	0.682	0.058	0.022	.	.
FAM83D	-0.019	.	.	.	.	.	.	.	.	.	.
FBXO5	-0.066	-0.122	-0.153	-0.135	-0.087	.	-0.159	-0.073	-0.037	.	.
FOXM1	0.013	.	.	.	.	.	.	.	.	.	.
GTSE1	-0.029	.	.	.	.	.	.	.	.	.	.
HELLS	0	.	.	.	.	.	.	.	.	.	.
HJURP	0.111	0.228	0.31	0.229	0.101	.	0.449	0.199	0.209	.	.
IQGAP3	0.018	.	.	.	.	.	.	.	.	.	.
KIAA0101	0.074	0.083	0.07	.	.	.	.	.	.	.	.
KIF11	0.036	.	.	.	.	.	.	.	.	.	.
KIF14	0.094	0.099	0.06	.	.	.	.	.	.	.	.
KIF15	0.015	.	.	.	.	.	.	.	.	.	.
KIF18B	0.061	0.036	.	.	.	.	.	.	.	.	.
KIF20A	0.017	.	.	.	.	.	.	.	.	.	.
KIF23	0.006	.	.	.	.	.	.	.	.	.	.
KIF2C	0.14	0.273	0.352	0.156	.	.	0.419	.	.	.	.
KIF4A	-0.019	.	.	.	.	.	.	.	.	.	.
KIFC1	0.048	.	.	.	.	.	.	.	.	.	.
LMNB1	-0.031	.	.	.	.	.	.	.	.	.	.
MAD2L1	-0.059	-0.059	-0.019	-0.005	.	.	.	.	.	.	.
MCM10	0.064	0.071	0.059	.	.	.	.	.	.	.	.
MELK	0.04	.	.	.	.	.	.	.	.	.	.
MKI67	0.118	0.278	0.404	0.43	0.419	0.278	0.849	0.74	0.852	0.713	0.908
MTFR2	-0.067	-0.072	-0.058	.	.	.	.	.	.	.	.
NCAPG	-0.025	.	.	.	.	.	.	.	.	.	.
NCAPH	0.03	.	.	.	.	.	.	.	.	.	.
NDC80	-0.019	.	.	.	.	.	.	.	.	.	.
NEK2	0.014	.	.	.	.	.	.	.	.	.	.
NUF2	0.111	0.179	0.219	0.052	.	.	0.14	.	.	.	.
PARPBP	-0.07	-0.118	-0.146	-0.139	-0.105	.	-0.166	-0.13	-0.115	.	.
PBK	0.011	.	.	.	.	.	.	.	.	.	.
PHGDH	-0.023	-0.008	-0.004	.	.	.	.	.	.	.	.
POLQ	-0.016	.	.	.	.	.	.	.	.	.	.
PRC1	-0.051	.	.	.	.	.	.	.	.	.	.
PRR11	-0.024	.	.	.	.	.	.	.	.	.	.
PSRC1	-0.069	-0.099	-0.102	-0.043	.	.	.	.	.	.	.
PTTG1	-0.039	.	.	.	.	.	.	.	.	.	.
RACGAP1	-0.073	-0.044	-0.024	.	.	.	.	.	.	.	.
RAD51	0.039	.	.	.	.	.	.	.	.	.	.
RAD51AP1	-0.01	.	.	.	.	.	.	.	.	.	.
SHCBP1	-0.012	.	.	.	.	.	.	.	.	.	.
SPAG5	-0.091	-0.094	-0.048	.	.	.	.	.	.	.	.
SPC25	0.038	.	.	.	.	.	.	.	.	.	.
STIL	-0.051	.	.	.	.	.	.	.	.	.	.
TACC3	-0.122	-0.318	-0.474	-0.467	-0.382	-0.136	-0.878	-0.73	-0.835	-0.483	-0.627
TOP2A	-0.024	.	.	.	.	.	.	.	.	.	.
TPX2	-0.043	.	.	.	.	.	.	.	.	.	.
TRIP13	0.013	.	.	.	.	.	.	.	.	.	.
TROAP	0.098	0.177	0.215	0.139	0.027	.	0.203	0.009	.	.	.
TTK	-0.013	.	.	.	.	.	.	.	.	.	.
TYMS	-0.033	.	.	.	.	.	.	.	.	.	.
UBE2C	0.04	.	.	.	.	.	.	.	.	.	.
UBE2T	-0.086	-0.118	-0.113	-0.056	.	.	.	.	.	.	.
UHRF1	0.049	.	.	.	.	.	.	.	.	.	.
ZWINT	-0.013	.	.	.	.	.	.	.	.	.	.
LASSO: least absolute shrinkage and selection operator

## Sheet: Table S6
Table S6: Gene set enrichment analysis of model 1 and model 2 by using GSE76019.
Category	Reference gene sets	Term	Count	ES	P-Value	FDR
Model 1	c2.cp.kegg.v7.2.symbols.gmt	KEGG_CELL_CYCLE	123	0.738	< 0.001	0.009025
	c5.all.v7.4.symbols.gmt	GOBP_MITOTIC_SISTER_CHROMATID_SEGREGATION	158	0.829064	0	0
		GOCC_CONDENSED_CHROMOSOME_CENTROMERIC_REGION	108	0.827189	0	0
		GOCC_KINETOCHORE	128	0.808746	0	0
		GOBP_SISTER_CHROMATID_SEGREGATION	187	0.803474	0	0
		GOBP_REGULATION_OF_MITOTIC_NUCLEAR_DIVISION	106	0.782056	0	0
		GOCC_CHROMOSOME_CENTROMERIC_REGION	185	0.774694	0	0
		GOBP_DNA_DEPENDENT_DNA_REPLICATION	148	0.772113	0	0
		GOBP_CHROMOSOME_SEGREGATION	308	0.761291	0	0
		GOBP_NUCLEAR_CHROMOSOME_SEGREGATION	248	0.758447	0	0
		GOBP_MITOTIC_SPINDLE_ORGANIZATION	108	0.753945	0	0
		GOBP_MICROTUBULE_CYTOSKELETON_ORGANIZATION_INVOLVED_IN_MITOSIS	133	0.753527	0	0
		GOCC_CONDENSED_CHROMOSOME	199	0.75132	0	0
		GOBP_MITOTIC_NUCLEAR_DIVISION	281	0.737628	0	0
		GOCC_CHROMOSOMAL_REGION	301	0.732019	0	0
		GOBP_REGULATION_OF_NUCLEAR_DIVISION	129	0.725823	0	0
		GOBP_SPINDLE_ORGANIZATION	168	0.723867	0	0
		GOBP_MITOTIC_CELL_CYCLE_CHECKPOINT	149	0.72265	0	0
		GOBP_DNA_REPLICATION	266	0.714135	0	0
		GOBP_SPINDLE_ASSEMBLY	103	0.713947	0	0
		GOBP_MEIOTIC_CELL_CYCLE_PROCESS	164	0.713706	0	0
		GOBP_MEIOSIS_I_CELL_CYCLE_PROCESS	108	0.712261	0	0
		GOCC_SPINDLE_POLE	157	0.705958	0	0
		GOBP_CELL_CYCLE_CHECKPOINT	195	0.700084	0	0
		GOCC_MITOTIC_SPINDLE	149	0.689352	0	0
		GOBP_DNA_GEOMETRIC_CHANGE	106	0.688419	0	0
		GOBP_REGULATION_OF_DNA_REPLICATION	102	0.682117	0	0
		GOBP_MEIOTIC_CELL_CYCLE	221	0.677618	0	0
		GOBP_DNA_INTEGRITY_CHECKPOINT	144	0.67439	0	0
		GOCC_NUCLEAR_CHROMOSOME	212	0.670358	0	0
		GOBP_DNA_PACKAGING	154	0.66536	0	0
		GOBP_ORGANELLE_FISSION	443	0.660527	0	0
		GOBP_DNA_CONFORMATION_CHANGE	258	0.658437	0	0
		GOBP_CYTOKINESIS	146	0.657478	0	0
		GOBP_RECOMBINATIONAL_REPAIR	124	0.648749	0	0
		GOCC_SPINDLE	357	0.641969	0	0
		HP_SLOPING_FOREHEAD	151	0.641586	0	0
		GOCC_MIDBODY	177	0.640731	0	0
		GOBP_MICROTUBULE_ORGANIZING_CENTER_ORGANIZATION	132	0.634472	0	0
		GOBP_REGULATION_OF_CELL_CYCLE_G2_M_PHASE_TRANSITION	205	0.63109	0	0
		GOBP_NUCLEOSOME_ORGANIZATION	101	0.629276	0	7.8e-06
		GOBP_NEGATIVE_REGULATION_OF_CELL_CYCLE_PHASE_TRANSITION	234	0.625677	0	0
		GOBP_CELL_CYCLE_G2_M_PHASE_TRANSITION	260	0.622442	0	0
		GOBP_PROTEIN_DNA_COMPLEX_SUBUNIT_ORGANIZATION	194	0.615018	0	0
		GOBP_CELL_CYCLE_G1_S_PHASE_TRANSITION	259	0.6098	0	0
		GOBP_REGULATION_OF_CHROMOSOME_ORGANIZATION	258	0.605892	0	0
		GOMF_SINGLE_STRANDED_DNA_BINDING	107	0.605193	0	6.83e-06
		GOMF_CATALYTIC_ACTIVITY_ACTING_ON_DNA	189	0.60442	0	0
		GOBP_DOUBLE_STRAND_BREAK_REPAIR	227	0.604369	0	0
	c6.all.v7.4.symbols.gmt	RB_P107_DN.V1_UP	127	0.656555	0	0
		CSR_LATE_UP.V1_UP	159	0.652183	0	0
		RPS14_DN.V1_DN	177	0.63883	0	0
		CORDENONSI_YAP_CONSERVED_SIGNATURE	52	0.633943	0	0
		E2F1_UP.V1_UP	177	0.617166	0	0
		VEGF_A_UP.V1_DN	191	0.613658	0	0
		GCNP_SHH_UP_LATE.V1_UP	170	0.610758	0	0
Model 2	c2.cp.kegg.v7.2.symbols.gmt	KEGG_CELL_CYCLE	123	0.722	< 0.001	0.008841
		KEGG_OOCYTE_MEIOSIS	111	0.604	< 0.001	0.009127
	c5.all.v7.4.symbols.gmt	GOBP_MITOTIC_SISTER_CHROMATID_SEGREGATION	158	0.823915	0	0
		GOCC_CONDENSED_CHROMOSOME_CENTROMERIC_REGION	108	0.81061	0	0
		GOBP_SISTER_CHROMATID_SEGREGATION	187	0.802829	0	0
		GOCC_KINETOCHORE	128	0.793163	0	0
		GOBP_REGULATION_OF_MITOTIC_NUCLEAR_DIVISION	106	0.774398	0	0
		GOBP_MICROTUBULE_CYTOSKELETON_ORGANIZATION_INVOLVED_IN_MITOSIS	133	0.768045	0	0
		GOCC_CHROMOSOME_CENTROMERIC_REGION	185	0.767783	0	0
		GOBP_DNA_DEPENDENT_DNA_REPLICATION	148	0.765651	0	0
		GOBP_MITOTIC_SPINDLE_ORGANIZATION	108	0.764683	0	0
		GOBP_CHROMOSOME_SEGREGATION	308	0.757875	0	0
		GOBP_NUCLEAR_CHROMOSOME_SEGREGATION	248	0.757208	0	0
		GOCC_CONDENSED_CHROMOSOME	199	0.735875	0	0
		GOBP_MITOTIC_NUCLEAR_DIVISION	281	0.731773	0	0
		GOCC_CHROMOSOMAL_REGION	301	0.718592	0	0
		GOBP_REGULATION_OF_NUCLEAR_DIVISION	129	0.716974	0	0
		GOBP_SPINDLE_ORGANIZATION	168	0.715722	0	0
		GOBP_SPINDLE_ASSEMBLY	103	0.710618	0	0
		GOBP_MEIOSIS_I_CELL_CYCLE_PROCESS	108	0.701931	0	0
		GOBP_DNA_REPLICATION	266	0.700844	0	0
		GOBP_MEIOTIC_CELL_CYCLE_PROCESS	164	0.699624	0	0
		GOBP_MITOTIC_CELL_CYCLE_CHECKPOINT	149	0.69719	0	0
		GOCC_SPINDLE_POLE	157	0.689186	0	0
		GOCC_MITOTIC_SPINDLE	149	0.67209	0	0
		GOBP_CELL_CYCLE_CHECKPOINT	195	0.670162	0	0
		GOBP_DNA_GEOMETRIC_CHANGE	106	0.668197	0	0
		GOCC_NUCLEAR_CHROMOSOME	212	0.66076	0	0
		GOBP_MEIOTIC_CELL_CYCLE	221	0.660655	0	0
		GOBP_ORGANELLE_FISSION	443	0.658978	0	0
		GOBP_REGULATION_OF_DNA_REPLICATION	102	0.656616	0	0
		GOBP_CYTOKINESIS	146	0.649983	0	0
		GOBP_RECOMBINATIONAL_REPAIR	124	0.647059	0	0
		GOBP_DNA_INTEGRITY_CHECKPOINT	144	0.646307	0	0
		GOBP_DNA_CONFORMATION_CHANGE	258	0.642278	0	0
		GOBP_DNA_PACKAGING	154	0.638622	0	0
		GOCC_MIDBODY	177	0.63349	0	0
		GOCC_SPINDLE	357	0.632894	0	0
		HP_SLOPING_FOREHEAD	151	0.628297	0	0
		GOBP_MICROTUBULE_ORGANIZING_CENTER_ORGANIZATION	132	0.626371	0	0
		GOBP_REGULATION_OF_CELL_CYCLE_G2_M_PHASE_TRANSITION	205	0.613122	0	0
		GOBP_CELL_CYCLE_G2_M_PHASE_TRANSITION	260	0.609091	0	0
		GOBP_NEGATIVE_REGULATION_OF_CELL_CYCLE_PHASE_TRANSITION	234	0.605638	0	0
		GOBP_NUCLEOSOME_ORGANIZATION	101	0.602073	0	2.06219e-05
		GOBP_REGULATION_OF_CHROMOSOME_ORGANIZATION	258	0.601982	0	0
	c6.all.v7.4.symbols.gmt	CSR_LATE_UP.V1_UP	159	0.635549	0	0
		RB_P107_DN.V1_UP	127	0.634385	0	0
		E2F1_UP.V1_UP	177	0.620083	0	0
		RPS14_DN.V1_DN	177	0.61673	0	0
		GCNP_SHH_UP_LATE.V1_UP	170	0.601427	0	0
		VEGF_A_UP.V1_DN	191	0.600102	0	0
KEGG: Kyoto Encyclopedia of Genes and Genomes; ES: Enrichment score; FDR: False Discovery Rate.
